# Supplementary material for: Metabolic Footprint Analysis Uncovers Strain Specific Overflow Metabolism and D-Isoleucine Production of Staphylococcus Aureus COL and HG001
Source: PLoS One. 2013 Dec 3;8(12):e81500. doi: 10.1371/journal.pone.0081500 (PMC3849228; doi:10.1371/journal.pone.0081500)
Supplement: Table S1 — Absolute metabolite concentrations in mmol/l. Data are shown as mean values ± SD of quadruplicate samples. (XLSX) [file pone.0081500.s003.xlsx]

## Sheet: Table S1
Table S1. Absolute metabolite concentrations in mmol/l. Data are shown as mean values ± SD of quadruplicate samples.
	COL t0		COL t92		COL t180		COL t270		COL t360		COL t455		COL t543		COL t630		COL t730		COL t815		HG001 t0		HG001 t92		HG001 t180		HG001 t270		HG001 t360		HG001 t455		HG001 t543		HG001 t630		HG001 t730		HG001 t815
	mean value	SD	mean value	SD	mean value	SD	mean value	SD	mean value	SD	mean value	SD	mean value	SD	mean value	SD	mean value	SD	mean value	SD	mean value	SD	mean value	SD	mean value	SD	mean value	SD	mean value	SD	mean value	SD	mean value	SD	mean value	SD	mean value	SD	mean value	SD
acetate	0.142035	0.0199898	0.363111	0.0317043	0.840594	0.0509874	2.0136	0.146112	4.10162	0.296132	7.40155	0.45705	9.46594	0.254049	9.51451	0.2775	9.5868	0.158391	9.80225	0.297766	0.235524	0.0228759	0.678771	0.0777444	2.47234	0.443273	5.06755	0.50437	8.28836	0.489327	11.8506	0.452176	13.0031	0.299348	13.3577	0.211544	13.3529	0.0970069	13.4349	0.242252
acetoin	0.00225375	0.00115382	0.00905625	0.00178457	0.0281925	0.00464923	0.069435	0.00620158	0.114859	0.0113931	0.210525	0.0205191	0.304215	0.0105219	0.309551	0.0142687	0.315131	0.0209298	0.32103	0.0157548	0.0159938	0.0147995	0.0208425	0.0174336	0.0306225	0.015027	0.042375	0.0136276	0.0648525	0.00965302	0.112504	0.00326797	0.132052	0.00776885	0.134906	0.0125827	0.13584	0.010835	0.137123	0.0090268
2-acetolactate	0.0149962	0.000984407	0.018855	0.000640742	0.0258825	0.00127188	0.0452063	0.00137332	0.0635963	0.00207952	0.0887512	0.00404821	0.104441	0.00768736	0.0931837	0.00683723	0.0844275	0.00997031	0.07923	0.00822909	0.014505	0.00124171	0.0141825	0.000328748	0.0117788	0.00090369	0.0112613	0.00124336	0.0147712	0.000385235	0.01971	0.00288526	0.0194363	0.00206152	0.0196387	0.00285072	0.0184725	0.00087845	0.0178125	0.00225068
adenine	0.0002475	0.000495	0	0	0	0	0	0	0	0	0	0	0.006795	0.00551098	0.014625	0.00535305	0.02394	0.00359287	0.0284512	0.00616028	0	0	0	0	0	0	0.00021375	0.0004275	0.000855	0.00132374	0.00536625	0.00363979	0.00905625	0.00272919	0.0133763	0.00242649	0.0203287	0.00106323	0.02691	0.00063
p-aminobenzoate	0.0018225	0.0021429	0	0	0	0	0	0	0.00169875	0.00118355	0.0113737	0.0027207	0.0190294	0.00447859	0.0182194	0.00460136	0.0211556	0.0022087	0.0204413	0.00356024	0.00197437	0.00337552	0	0	0	0	0	0	0	0	0	0	0	0	0	0	0	0	0	0
arginine	1.67373	0.0411847	1.65451	0.0266753	1.63548	0.00972879	1.59508	0.0127239	1.52851	0.0100427	1.45316	0.0376411	1.44454	0.0727461	1.48069	0.042226	1.5329	0.0649484	1.49942	0.0188191	1.6842	0.0450207	1.63868	0.0115995	1.59822	0.0220056	1.54545	0.0259618	1.54446	0.036142	1.57031	0.0459218	1.61588	0.0280048	1.62794	0.0785528	1.67203	0.0758181	1.66756	0.0298256
asparagine	0.404257	0.0203552	0.41562	0.0122028	0.406294	0.02501	0.389948	0.00611476	0.306022	0.0131798	0	0	0.00358875	0.00609108	0.000495	0.00099	0.00223875	0.00338556	0.004995	0.00744212	0.397035	0.0137705	0.405788	0.01304	0.376864	0.0125692	0.315607	0.0119109	0.191824	0.0224771	0	0	0	0	0.00842625	0.00947927	0.0112725	0.00891988	0.0125213	0.0125453
aspartate	0.150225	0.00978609	0.1374	0.00927335	0.135938	0.00969049	0.121312	0.0170025	0.0622125	0.0233417	0.001725	0.00146202	0.014475	0.0167147	0.0255375	0.00891323	0.0357	0.0207633	0.0521625	0.0131199	0.149138	0.00700718	0.142088	0.0114127	0.107775	0.0139344	0.0511875	0.01364	0.0718875	0.00963149	0.10605	0.00358957	0.0211875	0.00713552	0.0144375	0.0152082	0.0333	0.0112803	0.0566625	0.00683269
2.3-butanediol	0.000855	0.000924358	0.0007725	0.000823999	0.0014475	0.000741527	0.0075675	0.000847135	0.0117619	0.000764789	0.0163912	0.00135295	0.0129694	0.00138915	0.00411188	0.000613913	0.00191437	0.000688405	0.00237563	0.000153139	0.000961875	0.000760954	0.00105375	0.000670946	0.00098625	0.00127607	0.00262875	0.00240445	0.00522	0.000995119	0.0122775	0.00286683	0.00387938	0.00177611	0.0011475	0.00101552	0.00134625	0.00114477	0.00211875	0.000625145
citrate	0.000390496	0.000780992	9.29752e-06	1.8595e-05	0	0	0.00297521	0.00345368	0.014532	0.0034975	0.0404256	0.00721922	0.074501	0.0115042	0.0662355	0.00867563	0.0612056	0.00917781	0.0705496	0.0120273	0.000650826	0.00077328	0	0	0	0	0.00794938	0.00293093	0.0242293	0.00256953	0.0360744	0.00531753	0.0336477	0.00203911	0.0325785	0.00770759	0.0350702	0.00739188	0.0349308	0.00613109
cystine	0.357304	0.0293947	0.350573	0.0222835	0.363899	0.0481008	0.330517	0.0269289	0.291239	0.0112904	0.237123	0.00560069	0.193791	0.00550712	0.194315	0.00635434	0.188418	0.00821205	0.193675	0.00478289	0.349739	0.0329123	0.352455	0.0209877	0.339381	0.0334586	0.318491	0.00932391	0.293237	0.0125169	0.253726	0.0106208	0.221722	0.00613679	0.203994	0.0066203	0.190978	0.015018	0.193151	0.0111427
dihydroxyacetone	0	0	0.000206719	0.000413437	0	0	0.00109312	0.00218625	0	0	0.00154312	0.00267277	0.00135844	0.00271688	0	0	0	0	0	0	0.00307547	0.00456967	0.000999375	0.00199875	0	0	0.00184219	0.00177885	0.0069825	0.00149614	0.00672	0.00336491	0.0033925	0.00172366	0.00054	0.000935307	0	0	0	0
formate	0.0291825	0.00408113	0.04113	0.00904451	0.03726	0.00416244	0.0519862	0.00281538	0.0555413	0.00132292	0.03438	0.00293111	0.0474413	0.0158095	0.0569925	0.0315348	0.0493425	0.0243573	0.0482063	0.0262769	0.0256613	0.00633626	0.0328613	0.00620439	0.032535	0.00356173	0.0233438	0.00258933	0.0257175	0.00398201	0.0166838	0.00155554	0.0485663	0.00653894	0.0753525	0.0159682	0.07416	0.016771	0.073845	0.0151037
fumarate	0.0031725	0.00157253	0.00173813	0.00134491	0.00353813	0.000964508	0.00819	0.00207122	0.0157613	0.00096348	0.024705	0.00308225	0.0084375	0.00284475	0.0177862	0.00842323	0.0371306	0.0153883	0.0389475	0.0174904	0.00251438	0.00179647	0.00461813	0.000968176	0.0140231	0.00365976	0.0160031	0.00203252	0.0179212	0.000972198	0.0183656	0.00164392	0.00869063	0.00171132	0.00817312	0.00217816	0.0157331	0.00178941	0.020025	0.00249002
glucose	10.5121	0.0364989	10.2659	0.0247601	9.86508	0.0448333	8.76402	0.113281	6.6636	0.224418	2.71471	0.464676	0.0396	0.0266231	0.034875	0.01766	0.0772425	0.0994856	0.0311625	0.0321695	10.4316	0.150025	10.033	0.0205921	8.69562	0.29791	6.62684	0.313488	3.9127	0.35928	0.67878	0.21723	0.0596475	0.014292	0.0420525	0.0406737	0.05949	0.0395827	0.0360675	0.0126668
glutamate	0.156262	0.0246683	0.146407	0.0177563	0.16461	0.0400283	0.19221	0.0267477	0.23898	0.0225453	0.1197	0.0613167	0.0093825	0.0117258	0.006855	0.00865265	0.008895	0.01779	0.0068325	0.00520264	0.153772	0.0342119	0.16254	0.0234188	0.154357	0.0317172	0.474465	0.0689946	0.73527	0.060348	0.600585	0.0470072	0.0846	0.0447789	0.0027675	0.005535	0	0	0	0
glutamine	2.40266	0.0798629	2.35983	0.0637487	2.24418	0.0813086	1.95326	0.0826478	1.16076	0.142029	0.00394412	0.00674185	0.0127721	0.0255441	0.00479118	0.00940671	0	0	0.00677647	0.0103014	2.38446	0.0823418	2.26658	0.050471	1.87274	0.0629718	1.14334	0.0787165	0.314166	0.0849122	0.00242206	0.00484412	0	0	0.00116471	0.00232941	0	0	0.00146912	0.00293824
glycerol	0.907137	0.113627	0.845889	0.107939	0.727727	0.12963	0.448801	0.104539	0.0543504	0.0446814	0.0106783	0.0104354	0.00520082	0.00638601	0.000239754	0.000479508	0	0	0	0	0.250193	0.0373131	0.20652	0.0265825	0.0790082	0.0295493	0.00855738	0.00977099	0.00188115	0.00251362	0.0021209	0.00245067	0	0	0	0	0	0	1.84426e-05	3.68852e-05
glycine	0.219281	0.00896619	0.192861	0.00861011	0.126973	0.0171062	0.0406088	0.0140066	0.00173063	0.00275841	0	0	0	0	0	0	0	0	0.0176194	0.00210744	0.142999	0.00546884	0.103502	0.0128822	0.00562875	0.0112575	0	0	0	0	0	0	0	0	0	0	0	0	0	0
histidine	0.0955013	0.00638676	0.0950512	0.00618073	0.09387	0.00529103	0.083205	0.00479245	0.0635063	0.0031078	0.0146025	0.00490349	0.00374625	0.00449525	0.00037125	0.0007425	0.00228375	0.00270584	0.00261	0.00162375	0.0950063	0.00706365	0.0966487	0.00378382	0.0768825	0.00632123	0.067455	0.00461771	0.0587587	0.00453829	0.0370238	0.00384575	0.00662625	0.00750546	0.00268875	0.00321288	0.00046125	0.000547911	0	0
2-hydroxyisovalerate	0.001935	0.00199982	0.0017175	0.00243541	0.00339	0.00476607	0.00663	0.00464416	0.0230775	0.00450569	0.081735	0.0126449	0.154268	0.00441794	0.156773	0.0018476	0.159037	0.00261894	0.154995	0.00281185	0.0017325	0.00208859	0.0009075	0.00171646	0.0005775	0.000865116	0.001065	0.00132737	0.0040875	0.00151242	0.013365	0.00127879	0.01665	0.00278155	0.016815	0.00328355	0.0224925	0.00300892	0.0249675	0.0020207
p-hydroxyphenyllactate	0.00034875	0.0006975	0	0	0.000174375	0.00034875	0	0	0	0	0	0	0.00716062	0.00218295	0.010935	0.00301422	0.01278	0.00212701	0.0132187	0.00178772	0	0	0	0	0	0	0	0	0	0	0.00540563	0.00204617	0.0232369	0.000608575	0.0353756	0.00337562	0.038565	0.0010222	0.0371362	0.00348552
4-hydroxyproline	0.155745	0.0134655	0.17028	0.0402369	0.143573	0.0429312	0.172868	0.0423244	0.169357	0.00935924	0.17208	0.0581707	0.232988	0.0148168	0.228443	0.0217607	0.228848	0.0388526	0.235215	0.0337085	0.203558	0.0493163	0.178425	0.0355952	0.183713	0.0301647	0.188415	0.0170549	0.191925	0.00944343	0.21384	0.0168889	0.21123	0.0261542	0.220973	0.0422012	0.256972	0.0507643	0.285323	0.0188348
isobutyrate	0.00201375	0.000693186	0.00250875	0.000635851	0.00460875	0.00102553	0.0103725	0.00186397	0.0277988	0.00247054	0.0759563	0.0115712	0.204176	0.0100251	0.261056	0.00906945	0.283305	0.0133263	0.295474	0.00785516	0.00211125	0.00114619	0.0023025	0.00118904	0.00301125	0.000598044	0.00507	0.000489745	0.006645	0.000407492	0.0103687	0.000692428	0.0142837	0.0014552	0.015495	0.000964521	0.0164137	0.000386596	0.0178163	0.00110454
isoleucine	0.508095	0.00411678	0.493253	0.00387394	0.459825	0.00593831	0.388425	0.0046929	0.252067	0.0159952	0.061815	0.00629421	0.0441075	0.0023241	0.041355	0.00307023	0.0434775	0.00147405	0.040935	0.0019271	0.50469	0.00566585	0.484155	0.00648877	0.396203	0.0203084	0.3027	0.0158494	0.168862	0.0141025	0.021165	0.00761805	0.00714	0.00159179	0.00618	0.00230786	0.009165	0.00625716	0.0117375	0.00203829
D-isoleucine	0	0	0	0	0.00881813	0.00890395	0.0303656	0.00592103	0.07087	0.00771941	0.100086	0.00398513	0.0952913	0.00173446	0.0807794	0.00220107	0.0733512	0.00223215	0.0701413	0.00193934	0	0	0.000374375	0.00074875	0.0106962	0.00408055	0.0297725	0.00406152	0.0675031	0.0023894	0.103398	0.00344978	0.0777225	0.00578349	0.0588112	0.00571127	0.0497056	0.00151407	0.0487856	0.0043071
isovalerate	0.00439687	0.00282579	0.00696188	0.00259741	0.0113494	0.00435975	0.0221775	0.00329034	0.0476175	0.00372432	0.0818438	0.00474669	0.113539	0.00491587	0.129529	0.00417164	0.139352	0.00288886	0.146169	0.00397317	0.00388313	0.00190191	0.00693375	0.00110211	0.0158794	0.00245249	0.0345525	0.00122922	0.0640988	0.00389985	0.104006	0.00439182	0.133339	0.00867366	0.155317	0.0072116	0.166674	0.00604854	0.170226	0.00668052
2-ketoisovalerate	9.5625e-05	0.000111474	0.0005625	0.000654379	0.000915	0.000663061	0.00528188	0.00042459	0.0116625	0.00059378	0.0192731	0.00264603	0.0243112	0.00239658	0.0277538	0.00373965	0.0306694	0.00337123	0.0307744	0.00333438	0	0	3.9375e-05	7.875e-05	0	0	0	0	0.00019875	0.000290183	0.00167437	0.000667974	0.000946875	0.000937777	0.0002325	0.000268468	0.0005925	0.001185	0.00152625	0.000238157
lactate	0.0148687	0.00903743	0.011745	0.0186638	0.04257	0.0377551	0.09582	0.0391104	0.167696	0.0170382	0.305242	0.026931	0.367268	0.0233359	0.336885	0.0128823	0.320171	0.0341183	0.291919	0.0256072	0.01005	0.017809	0.020715	0.0179545	0.0854213	0.0320117	0.194355	0.0270287	0.37404	0.0320998	0.591776	0.0204994	0.633472	0.0215866	0.602456	0.0253262	0.538118	0.0279536	0.504176	0.020395
leucine	0.468293	0.00224843	0.457908	0.0051365	0.433198	0.00601634	0.37248	0.0094672	0.271498	0.00897254	0.146663	0.00736594	0.09675	0.00599139	0.0709625	0.00559449	0.05557	0.00901576	0.0531025	0.0036335	0.467765	0.00480309	0.447678	0.0042662	0.36874	0.0151681	0.29299	0.00960387	0.212733	0.0100167	0.117875	0.00834832	0.056205	0.0093213	0.019185	0.00777958	0.0010075	0.000866117	0.00013	0.00026
lysine	0.263042	0.0327506	0.250734	0.0169987	0.239153	0.0338062	0.175123	0.0131341	0.0741994	0.00990934	0.00190688	0.00381375	0.01881	0.0231164	0.0115312	0.0017063	0.00943313	0.00804471	0.0144844	0.0107151	0.249502	0.0243911	0.253434	0.0118347	0.1683	0.0224483	0.0972787	0.0151165	0.0245081	0.0154007	0.00389812	0.00779625	3.9375e-05	7.875e-05	0.001215	0.00140728	0.00460687	0.00726708	0.0110025	0.00926827
methionine	0.06228	0.00372006	0.062415	0.00299061	0.0524363	0.00149672	0.0335925	0.00275702	0	0	0	0	0.0036225	0.00547159	0.0031275	0.0024123	0.005535	0.00482921	0.0108	0.0102794	0.06309	0.00174941	0.06003	0.00392318	0.0450788	0.00803015	0.00192375	0.0038475	0	0	0	0	0	0	0.00048375	0.0009675	0.000855	0.00109675	0.00025875	0.000299343
2-methylbutyrate	0.0014775	0.00209304	0.002265	0.00275679	0.0066825	0.00381943	0.01992	0.00598032	0.0439875	0.00430591	0.0690975	0.0030378	0.107033	0.00978844	0.134167	0.00618181	0.155393	0.00536457	0.160455	0.00249132	0.000615	0.000736682	0.00015	0.000243721	0.0036075	0.00397221	0.0084675	0.00216934	0.0158625	0.00182308	0.0325275	0.0065369	0.0558075	0.00570749	0.075525	0.00673964	0.08982	0.00190226	0.0914775	0.00567713
myo-inositol	0.593438	0.0135502	0.598815	0.00880177	0.569542	0.0174891	0.548212	0.00518803	0.518805	0.00551796	0.424733	0.0138994	0.428895	0.0244304	0.41382	0.00565928	0.408128	0.0384609	0.422303	0.0230986	0.594293	0.00576205	0.582165	0.0204411	0.550395	0.0153596	0.50454	0.0245284	0.4581	0.0105545	0.404865	0.0127221	0.412672	0.0179403	0.40788	0.0276032	0.40005	0.0255024	0.411165	0.0238447
2-oxoglutarate	0.0107325	0.00733944	0.0173531	0.00608259	0.041355	0.0121788	0.137857	0.0129041	0.504096	0.0607937	1.23895	0.0443706	0.905912	0.0980205	0.250853	0.125084	0.135894	0.0664399	0.131496	0.0430018	0.0164194	0.0072038	0.0487069	0.00879282	0.183538	0.028106	0.331667	0.032237	0.572046	0.0547179	0.863342	0.0659755	0.565571	0.0430052	0.22266	0.0479953	0.129999	0.031512	0.114581	0.0193194
phenylalanine	0.0946856	0.00183117	0.0923231	0.0036231	0.0858656	0.00480421	0.0675731	0.00450331	0.0385537	0.00391726	0	0	0.000343125	0.00068625	0.00037125	0.0007425	0.000793125	0.00133002	0.00055125	0.000806974	0.0929419	0.00330229	0.0895444	0.00215933	0.0656719	0.00403239	0.0445275	0.00151749	0.0225113	0.00223665	0.00214875	0.00296138	0	0	0	0	0.000500625	0.00100125	0.000286875	0.000337437
proline	0.183044	0.034342	0.180701	0.022808	0.155726	0.0690935	0.0908206	0.0258875	0.0378662	0.00809537	0	0	0.0134074	0.0194531	0.00780882	0.00572981	0.00144265	0.00288529	0.00551912	0.0110382	0.17546	0.0410029	0.17869	0.0307556	0.10391	0.0381256	0.0455029	0.0192951	0.00960882	0.0100353	0	0	0	0	0.00217059	0.0025784	0.00162794	0.00222411	0.00121765	0.00174733
pyruvate	0.00208125	0.00149556	0.00642	0.00149087	0.0137325	0.0015229	0.0349313	0.00260256	0.0879487	0.00795311	0.192825	0.0124565	0.0772875	0.0121191	0.0669488	0.00139977	0.0711337	0.0016425	0.0653212	0.00146854	0.0234225	0.00778376	0.0481762	0.00363119	0.14007	0.0328693	0.202417	0.0235784	0.253121	0.0380621	0.365824	0.0554705	0.155951	0.0210157	0.0760762	0.00269776	0.0798375	0.00411748	0.0838575	0.00465149
serine	0.27	0.0305597	0.249287	0.0297561	0.178941	0.0578745	0.0204816	0.0255107	0	0	0.00195221	0.00390441	0.00129044	0.00258088	0.00228309	0.00456618	0.000926471	0.00185294	0.00542647	0.00626967	0.290548	0.0423243	0.201673	0.0357077	0.0124081	0.0248162	0	0	0	0	0	0	0	0	0.00119118	0.00181795	0.0104559	0.0099197	0.0286544	0.0144883
succinate	0.0108506	0.00385937	0.0214931	0.00202272	0.0309881	0.00253616	0.0595912	0.00581702	0.136322	0.0141031	0.31633	0.025552	0.903333	0.0819517	1.51405	0.111298	1.57021	0.0424904	1.56973	0.0748721	0.0102966	0.00132859	0.0265781	0.00191505	0.0538959	0.00608048	0.0700706	0.0105825	0.11428	0.0209803	0.18893	0.0278878	0.559732	0.0680321	0.879179	0.0551679	0.889858	0.04338	0.854969	0.0502673
threonine	0.0774113	0.0518806	0.109226	0.0268152	0.078975	0.0361962	0.0481837	0.0401693	0	0	0	0	0	0	0	0	0	0	1.125e-05	2.25e-05	0.122895	0.0411884	0.101723	0.0250448	0.0443475	0.0351778	0	0	0	0	0	0	0	0	0	0	0	0	0	0
tyrosine	0.126287	0.00488533	0.127659	0.0019479	0.119869	0.00482139	0.106656	0.00407635	0.0788006	0.00406798	0.0345094	0.00462346	0.00055125	0.0011025	0.000140625	0.00028125	0.000118125	0.00023625	0.00016875	0.0003375	0.127935	0.00296739	0.121292	0.00209362	0.103185	0.00360992	0.0887287	0.00375188	0.0701044	0.00288476	0.04617	0.00456578	0.0150525	0.00429697	0.00662625	0.00320699	0.00372375	0.00180622	0.00365625	0.00199295
uracil	0.0003375	0.000675	0	0	0	0	0	0	0	0	0	0	0	0	0.0008325	0.00125598	0.0144113	0.00415162	0.0238275	0.00542152	0	0	0	0	0	0	0	0	0	0	0	0	0	0	0.00027	0.00054	0.0015525	0.003105	0.0027	0.00216873
valine	0.247125	0.00328501	0.25197	0.00172962	0.27057	0.00592088	0.321705	0.00827581	0.38082	0.0086065	0.357795	0.0137228	0.313598	0.0275748	0.25758	0.0316459	0.238005	0.031425	0.233077	0.0281909	0.239842	0.00346734	0.224558	0.00186441	0.171443	0.0121218	0.131257	0.00524948	0.08715	0.00539555	0.032055	0.00449309	0.0108375	0.00176642	0.0082125	0.00197323	0.0081075	0.00164707	0.009345	0.00198477
