# Supplementary material for: Metabolic Footprint Analysis Uncovers Strain Specific Overflow Metabolism and D-Isoleucine Production of Staphylococcus Aureus COL and HG001
Source: PLoS One. 2013 Dec 3;8(12):e81500. doi: 10.1371/journal.pone.0081500 (PMC3849228; doi:10.1371/journal.pone.0081500)
Supplement: Table S2 — Relative concentrations of unknown metabolites. Unknown metabolites are named according to the chemical shift (ppm) of its signal and the signal multiplicity in the NMR spectra. Data are shown as mean values ± SD of quadruplicate samples. (XLSX) [file pone.0081500.s004.xlsx]

## Sheet: Table S2
Table S2. Relative concentrations of unknown metabolites. Unknown metabolites are named according to the chemical shift (ppm) of its signal and the signal multiplicity in the NMR spectra. Data are shown as mean values ± SD of quadruplicate samples.
	COL t0		COL t92		COL t180		COL t270		COL t360		COL t455		COL t543		COL t630		COL t730		COL t815		HG001 t0		HG001 t92		HG001 t180		HG001 t270		HG001 t360		HG001 t455		HG001 t543		HG001 t630		HG001 t730		HG001 t815
	mean value	SD	mean value	SD	mean value	SD	mean value	SD	mean value	SD	mean value	SD	mean value	SD	mean value	SD	mean value	SD	mean value	SD	mean value	SD	mean value	SD	mean value	SD	mean value	SD	mean value	SD	mean value	SD	mean value	SD	mean value	SD	mean value	SD	mean value	SD
unknown_d_0.79	0.00057375	0.000465302	0.00309375	0.00269834	0.00936	0.00487262	0.0295763	0.0104407	0.0552825	0.00430662	0.0268875	0.00639343	0.0247162	0.0121856	0.0345825	0.00554426	0.0445163	0.00847239	0.0442013	0.00651878	0.00230625	0.00358937	0.002385	0.00335585	0.00558	0.00247922	0.0217912	0.00408921	0.0632925	0.00423327	0.0964687	0.00418385	0.0966375	0.0087623	0.0946687	0.00559647	0.109935	0.00838104	0.122636	0.00700531
unknown_d_1.10	0.00225	0.00203215	0.00505125	0.00253372	0.0111037	0.00249939	0.0314437	0.00204123	0.04482	0.00155581	0.0725063	0.0150482	0.112106	0.01373	0.0461363	0.00374833	0.0294188	0.0029603	0.0275738	0.00428145	0.00223875	0.00221352	0.004905	0.00341566	0.0116662	0.0015852	0.00702	0.00175481	0.010125	0.000634271	0.00876375	0.00747753	0	0	0.00122625	0.0016118	0.00797625	0.00838333	0.01287	0.00304385
unknown_d_5.19	0.00025875	0.0005175	0	0	0.003015	0.00368652	0.00205875	0.00327983	0.0084825	0.00171964	0.0249975	0.00662713	0.0156263	0.00684102	0.000945	0.00189	0.00779625	0.0145807	0.00394875	0.00474935	0	0	0.00059625	0.000827621	0.00095625	0.00113805	0.0121163	0.00456144	0.0240413	0.00297871	0.0386662	0.00428649	0.00327375	0.00389614	0.00309375	0.0042075	0.00685125	0.00851197	0.00394875	0.00256339
unknown_s_1.26	0.006552	0.0100006	0	0	0.005076	0.00815194	0.008316	0.0080311	0.0537457	0.00796152	0.196607	0.0298311	0.328844	0.0176183	0.330642	0.0324038	0.339876	0.0289312	0.338049	0.0261514	0.0145035	0.0171566	0.0026235	0.005247	0.0111037	0.0074094	0.0662175	0.012087	0.230636	0.0322208	0.449496	0.0362977	0.513351	0.0351348	0.516514	0.0352799	0.527942	0.0185663	0.538177	0.0282498
unknown_s_2.76	0.0842738	0.0046562	0.0840713	0.00455522	0.0842737	0.0039284	0.0867938	0.00380019	0.0856688	0.00320173	0.0135	0.0090874	0.00228375	0.0045675	2.25e-05	4.5e-05	0.0018	0.00177241	0.0019125	0.00223299	0.0837337	0.00409646	0.0836438	0.00317356	0.0811463	0.0022423	0.0802125	0.00311347	0.0135113	0.0135173	0.00169875	0.00330811	0.0007875	0.000833412	0.00293625	0.00199067	0.003285	0.00252348	0.0044325	0.00251638
unknown_t_1.84	0.0117	0.0117959	0.0126338	0.0113927	0.0114187	0.0151243	0.0166275	0.0135428	0.0472163	0.00444846	0.143066	0.0391989	0.240041	0.0484627	0.261653	0.0411491	0.300049	0.0691973	0.270326	0.0213281	0.01494	0.0184299	0.0141975	0.0126749	0.0122737	0.01127	0.0530775	0.0100021	0.173734	0.0272414	0.319849	0.0442038	0.367897	0.0342336	0.36846	0.0599681	0.401074	0.0540687	0.402514	0.029568
